# Supplementary material for: FAM64A contributes to ovarian cancer proliferation and metastasis by suppressing TWIST1 ubiquitination and degradation
Source: Endocr Relat Cancer. 2025 Jun 16;32(6):e240048. doi: 10.1530/ERC-24-0048 (PMC12171025; doi:10.1530/ERC-24-0048)
Supplement: Supplementary file 2 [file Table_S1.xlsx]

## Sheet: Sheet1
Patient registration number	Age	Stage	Pathological type	CA125	HE4	FAM64A			Twist1			ZEB1	ZEB2	Snail1
1626977	67	ⅢC	High-grade serous ovarian cancer	4537/148	609.8	1.562	0.089		1.637	3.527		3.758	1.775	0.809
1689184	57	IV	Ovarian endometrioid carcinoma	4858	600.8	0.889	0.528		1.524	1.332		0.484	3.452	4.778
1686059	44	ⅢC	High-grade serous ovarian cancer	709	＞1500	0.758	1.024		0.889	0.857		10.075	1.005	1.506
1462576	40	Ⅳ	High-grade serous ovarian cancer	489.9	＞1500	2.152	1.224		2.634	2.634		5.425	5.789	8.752
1535044	46	III	High-grade serous ovarian cancer	1251	320.3	0.524	1.552		1.752	4.552		1.882	2.445	2.448
1813038/1558217	59	IIIC	High-grade serous ovarian cancer	393.5	507	1.117	1.552		0.752	1.302		3.785	10.785	5.064
1683547	54	IIIA	High-grade serous ovarian cancer	34.1	230.5	1.558	1.558		3.634	0.885		4.095	3.582	5.557
1696521	60	ⅢC	High-grade serous ovarian cancer	763	707.1	2.667	1.637		2.852	3.452		2.763	6.775	3.785
1738363	48	ⅢA	High-grade serous ovarian cancer	307	63.2	4.637	1.774		1.775	2.014		5.778	2.785	1.885
1629381/1199044	58	ⅢC	High-grade serous ovarian cancer	3211	301.2	2.638	1.859		0.763	1.558		2.945	0.862	0.968
1644514	60	ⅢC	High-grade serous ovarian cancer	4593	168	1.635	2.032		2.664	3.624		3.785	6.778	4.785
1710702	42	Ⅳ	High-grade serous ovarian cancer	5607	>1500	4.526	2.062		1.752	2.041		1.552	0.442	6.052
1529945	59	Ⅲ	High-grade serous ovarian cancer	1845	432.7	5.141	2.205		0.996	1.967		0.086	8.752	4.502
1499023	53	ⅢB	High-grade serous ovarian cancer	＞25000.0U/Ml	＞1500Pmol/L	3.052	2.528		3.452	2.485		5.785	1.668	7.885
1571259	58	Ⅳ	High-grade serous ovarian cancer	880.1	284.4	0.485	2.634		2.114	3.062		4.885	8.527	3.062
1697232	55	IC	High-grade serous ovarian cancer	1982	321.8	1.556	2.869		1.758	2.758		2.965	3.005	1.785
1664354	55	Ⅳ	High-grade serous ovarian cancer	2562	1023	2.241	2.895		1.663	4.635		3.785	0.045	9.857
1402614	59	IIIA	Bilateral fallopian tubes High-grade serous ovarian cancer	118.1	230.5	0.375	2.968		2.074	1.558		2.758	3.895	5.442
1633106	62	ⅢC	High-grade serous ovarian cancer	804	1361	1.857	3.004		1.639	2.167		8.758	7.852	2.785
1479068	62	ⅢC	High-grade serous ovarian cancer	1538	41012	1.685	3.025		3.442	3.062		1.005	13.452	13.758
1606134	52	IIIC	High-grade serous ovarian cancer	3090	405.2	3.775	3.412		1.635	5.637		3.789	2.774	1.005
1635987	51	ⅢC	High-grade serous ovarian cancer	2102	>1500	2.014	3.557		4.062	1.118		0.785	6.505	2.85
1650066	54	ⅢC	High-grade serous ovarian cancer	＞1000u/ml	299Pmol/L	2.114	3.625		1.895	2.895		2.445	2.114	6.785
1540921	57	IIIC	High-grade serous ovarian cancer	509.6	1067	0.116	3.745		3.741	1.063		6.452	1.304	1.778
1572201	48	ⅢC	High-grade serous ovarian cancer	1177	183.3	1.968	3.755		4.663	4.578		1.775	0.603	3.654
1596641/1582191	50	ⅢC	High-grade serous ovarian cancer	764.2	418.6	0.118	3.775		2.635	9.634		5.985	7.854	1.958
1582911	61	Ⅳ	High-grade serous ovarian cancer	3702	184	1.334	3.889		0.896	13.052		2.452	4.055	2.337
1638684	42	ⅢC	High-grade serous ovarian cancer	4046	310.8	4.528	3.966		2.634	4.528		1.042	1.775	0.965
1615617	49	Ⅳ	High-grade serous ovarian cancer	495	>1500	1.967	4.032		2.066	6.452		4.785	3.045	7.052
1607904	67	IIB	High-grade serous ovarian cancer	1764	＞1500	2.854	4.052		1.864	2.447		3.205	1.789	4.552
1550155	67	IIIC	High-grade serous ovarian cancer	622.5	753.6	1.302	4.052		8.965	4.635		1.889	4.857	8.752
1574215	39	ⅢC	High-grade serous ovarian cancer	2101	180.6	0.075	4.256		4.375	5.752		5.042	3.045	2.637
1714129	55	IIIC	High-grade serous ovarian cancer	350	195.7	1.967	4.282		2.765	2.321		2.785	1.778	5.785
1678236	53	ⅢC	Ovarian endometrioid carcinoma	7743	1142	3.045	4.521		5.634	1.967		4.967	2.785	3.114
1687441	67	IV	Primary peritoneal cancer	638	1048	0.857	4.527		1.637	3.445		3.445	3.485	1.085
1595638	58	Ⅳ	High-grade serous ovarian cancer	1839	>1500	2.485	4.528		2.447	2.085		3.405	0.334	8.675
136506565	55	ⅢC	Ovarian endometrioid carcinoma	5144	589.6	2.896	4.532		6.524	6.758		2.789	4.578	4.075
1654863	54	Ⅱb	High-grade serous ovarian cancer	576	204.1	1.998	4.552		0.775	8.634		0.568	6.895	0.065
1625487	60	ⅢC	High-grade serous ovarian cancer	894.3	None	1.896	4.637		1.324	4.557		3.795	1.775	0.337
1641938	49	Ⅲc	High-grade serous ovarian cancer	139.1	180	2.637	4.637		2.152	6.598		12.445	2.637	7.825
1570647	53	ⅢC	High-grade serous ovarian cancer	1008	440.4	1.865	4.896		3.447	7.634		5.052	1.445	3.788
1644538	61	ⅢB	High-grade serous ovarian cancer	＞5000	None	3.441	4.967		1.964	4.052		3.785	5.895	5.062
1699089	65	IIIB	High-grade serous ovarian cancer	40.7	111.2	0.896	5.006		2.527	1.634		1.889	3.442	2.778
1648483	59	IVA	High-grade serous ovarian cancer	1255636U/Ml	＞1500.0Pmol/L	2.752	5.021		3.052	3.228		6.789	8.032	4.778
1711551	55	ⅢC	High-grade serous ovarian cancer	749	>1500.0	2.336	5.063		1.668	6.859		4.052	2.445	1.445
1548480/1513636	57	IIIC	Bilateral ovaries High-grade serous ovarian cancer	135	161.3	0.778	5.225		2.527	10.342		3.789	1.785	6.785
1616099/1595193	60	ⅢC	High-grade serous ovarian cancer	>5000.0	1035	1.524	5.296		0.634	5.637		8.442	0.685	0.895
1654661	54	ⅢC	High-grade serous ovarian cancer	266	73.5	2.452	5.852		0.078	7.668		2.405	5.445	4.675
1769106	59	ⅢB	High-grade serous ovarian cancer	402	280.8	1.752	5.996		0.118	4.328		1.987	2.775	2.558
1627921	59	ⅢC	High-grade serous ovarian cancer	>8000	101.46	2.968	6.524		0.637	9.634		5.447	8.425	10.752
1673652	72	IV	High-grade serous ovarian cancer	812	＞1500	2.352	6.527		1.634	6.775		3.895	6.032	4.052
1594740	61	ⅢC	High-grade serous ovarian cancer	119	179.9	0.965	6.527		2.224	5.632		4.885	2.134	1.334
1568043	41	Ⅳ	High-grade serous ovarian cancer	422.7	251.5	1.637	6.711		3.021	8.154		8.967	4.778	8.752
1551163	50	IIIC	High-grade serous ovarian cancer	1579	281.9	1.582	6.741		2.145	2.685		3.785	0.603	0.625
1742926/1580985	48	ⅢC	High-grade serous ovarian cancer	704.1	298.7	2.524	6.852		1.963	4.967		6.885	1.857	0.075
1730258	64	IIIB	Ovarian endometrioid carcinoma	71.6	84.7	0.896	7.634		1.324	8.634		2.634	4.968	2.114
1546936	61	ⅢC	High-grade serous ovarian cancer	68.3	232.7	2.034	7.964		0.785	10.442		2.775	3.445	6.785
1652947	51	ⅢC-IV Change	High-grade serous ovarian cancer	979	＞1500	1.685	8.634		3.442	5.637		9.032	5.985	4.205
1587689	63	ⅢC	High-grade serous ovarian cancer	354.3	>1500.0	0.857	8.634		2.015	9.637		1.554	1.752	1.785
1553649	46	Ⅳ	High-grade serous ovarian cancer	3246	1017	0.772	9.254		1.863	7.963		3.405	0.603	8.445
Number	Age	Stage	Pathological type	CA125	HE4	1		2		3
